# Supplementary material for: Enhanced Intervertebral Disc Repair via Genetically Engineered Mesenchymal Stem Cells with Tetracycline Regulatory System
Source: Int J Mol Sci. 2023 Nov 7;24(22):16024. doi: 10.3390/ijms242216024 (PMC10671788; doi:10.3390/ijms242216024)
Supplement: Supplementary file 1 [file ijms-24-16024-s001.zip]

Archive with 1 entries (1 files):
- ijms-2666234-supplementary.pdf
